# Supplementary material for: Synergistic and Additive Interactions in Essential Oils Obtained from Combined Plant Materials: Enhanced Control of Insect Pests
Source: Molecules. 2026 Mar 12;31(6):945. doi: 10.3390/molecules31060945 (PMC13029542; doi:10.3390/molecules31060945)
Supplement: Supplementary file 1 [file molecules-31-00945-s001.zip]

Archive with 1 entries (1 files):
- molecules-4024446-supplementary.pdf
